# Supplementary material for: Water-Soluble Pd Nanoparticles for the Anti-Markovnikov Oxidation of Allyl Benzene in Water
Source: Nanomaterials (Basel). 2023 Jan 14;13(2):348. doi: 10.3390/nano13020348 (PMC9866704; doi:10.3390/nano13020348)
Supplement: Supplementary file 1 [file nanomaterials-13-00348-s001.zip]

Archive with 1 entries (1 files):
- nanomaterials-2095306-supplementary.pdf
